# Supplementary material for: Revealing the Response Mechanism of Pediococcus pentosaceus Under Acid and Alcohol Stresses via a Combined Transcriptomic and Metabolomic Analysis
Source: Foods. 2025 Jul 7;14(13):2400. doi: 10.3390/foods14132400 (PMC12249401; doi:10.3390/foods14132400)
Supplement: Supplementary file 1 [file foods-14-02400-s001.zip]

Archive with 1 entries (1 files):
- foods-3713726-supplementary.pdf
